# Supplementary material for: Molecular diagnosis and characterization of Cryptosporidium spp. in turkeys and chickens in Germany reveals evidence for previously undetected parasite species
Source: PLoS One. 2017 Jun 2;12(6):e0177150. doi: 10.1371/journal.pone.0177150 (PMC5456029; doi:10.1371/journal.pone.0177150)
Supplement: S1 Table — (XLSX) [file pone.0177150.s001.xlsx]

## Sheet: Sheet1
Sample No.	Poultry type	Chicken Breed/ Turkey line	Federal State	Sex	PCR (0 negative, 1 positive)	Sequencing result	Age (in weeks)
1	turkey	British United Turkeys (BUT-Big 6)	Baden-Württemberg	Male	0		15
2	turkey	British United Turkeys (BUT-Big 6)	Baden-Württemberg	Male	0		15
3	turkey	British United Turkeys (BUT-Big 6)	Baden-Württemberg	Male	1	C. parvum	15
4	turkey	British United Turkeys (BUT-Big 6)	Bavaria	Male	0		16
5	turkey	British United Turkeys (BUT-Big 6)	Baden-Württemberg	Male	0		16
6	turkey	British United Turkeys (BUT-Big 6)	Bavaria	Male	0		18
7	turkey	British United Turkeys (BUT-Big 6)	Bavaria	Male	1	C. parvum	18
8	turkey	British United Turkeys (BUT-Big 6)	Bavaria	mixed	0		4
9	turkey	British United Turkeys (BUT-Big 6)	Baden-Württemberg	mixed	0		10
10	turkey	British United Turkeys (BUT-Big 6)	Bavaria	Male	0		3
11	turkey	British United Turkeys (BUT-Big 6)	Baden-Württemberg	Male	0		19
12	turkey	British United Turkeys (BUT-Big 6)	Baden-Württemberg	mixed	0		4
13	turkey	British United Turkeys (BUT-Big 6)	Bavaria	Female	1	C. parvum	13
14	turkey	British United Turkeys (BUT-Big 6)	Baden-Württemberg	Female	0		13
15	turkey	British United Turkeys (BUT-Big 6)	Baden-Württemberg	NA	0		16
16	turkey	British United Turkeys (BUT-Big 6)	Baden-Württemberg	NA	0		16
17	turkey	British United Turkeys (BUT-Big 6)	Baden-Württemberg	Female	0		2
18	turkey	British United Turkeys (BUT-Big 6)	Baden-Württemberg	Female	0		2
19	turkey	British United Turkeys (BUT-Big 6)	Bavaria	Female	0		13
20	turkey	British United Turkeys (BUT-Big 6)	Bavaria	Female	1	C. parvum	13
21	turkey	British United Turkeys (BUT-Big 6)	Bavaria	Male	0		13
22	turkey	British United Turkeys (BUT-Big 6)	Bavaria	Male	0		13
23	turkey	British United Turkeys (BUT-Big 6)	Baden-Württemberg	Female	0		14
24	turkey	British United Turkeys (BUT-Big 6)	Bavaria	Male	1	C. parvum	NA
25	turkey	British United Turkeys (BUT-Big 6)	Bavaria	Female	0		NA
26	turkey	British United Turkeys (BUT-Big 6)	Bavaria	Female	0		11
27	turkey	British United Turkeys (BUT-Big 6)	Bavaria	Male	0		11
28	turkey	British United Turkeys (BUT-Big 6)	Baden-Württemberg	Male	0		19
29	turkey	British United Turkeys (BUT-Big 6)	Baden-Württemberg	Male	0		18
30	turkey	British United Turkeys (BUT-Big 6)	Baden-Württemberg	Female	0		11
31	turkey	British United Turkeys (BUT-Big 6)	Baden-Württemberg	NA	0		NA
32	turkey	British United Turkeys (BUT-Big 6)	Baden-Württemberg	NA	0		NA
33	turkey	British United Turkeys (BUT-Big 6)	Baden-Württemberg	NA	0		NA
34	turkey	British United Turkeys (BUT-Big 6)	Baden-Württemberg	mixed	0		8
35	turkey	British United Turkeys (BUT-Big 6)	Baden-Württemberg	Female	0		NA
36	turkey	British United Turkeys (BUT-Big 6)	Bavaria	Male	0		4
37	turkey	British United Turkeys (BUT-Big 6)	Bavaria	NA	0		NA
38	turkey	British United Turkeys (BUT-Big 6)	Bavaria	NA	0		NA
39	turkey	Cadian Wild Turkey	Berlin	mixed	1	Cryptosporidium sp. turkey	NA
40	turkey	Cadian Wild Turkey	Berlin	mixed	0		NA
41	turkey	Cadian Wild Turkey	Berlin	mixed	0		NA
42	turkey	Cadian Wild Turkey	Berlin	mixed	1	C. parvum	NA
43	Broiler	Ross	Berlin	mixed	0		NA
44	Broiler	Ross	Berlin	mixed	0		NA
45	Broiler	Ross	Berlin	mixed	0		NA
49	Broiler	Cobb	Saxony	mixed	0		3
50	Broiler	Cobb	Saxony	mixed	0		3
51	Broiler	Cobb	Saxony	mixed	0		3
52	Broiler	Cobb	Saxony	mixed	0		3
53	turkey	British United Turkeys (BUT-Big 6)	NA	Male	0		14
54	turkey	British United Turkeys (BUT-Big 6)	Mecklenburg-Vorpommern	Male	0		NA
55	turkey	British United Turkeys (BUT-Big 6)	Mecklenburg-Vorpommern	Male	0		NA
56	turkey	British United Turkeys (BUT-Big 6)	Mecklenburg-Vorpommern	Male	0		NA
57	turkey	British United Turkeys (BUT-Big 6)	Brandenburg	Female	0		2
58	turkey	British United Turkeys (BUT-Big 6)	Brandenburg	Female	0		2
59	Broiler	Ross	Bavaria	mixed	0		3
60	Broiler	Ross	Bavaria	mixed	0		3
61	Broiler	Cobb	Bavaria	mixed	1	C. parvum	3
62	Broiler	Cobb	Bavaria	mixed	0		3
63	Broiler	Ross	Bavaria	mixed	0		3
64	Broiler	Ross	Bavaria	mixed	0		3
65	Broiler	Ross	Bavaria	mixed	0		3
66	Broiler	Ross	Bavaria	mixed	0		3
67	Broiler	Ross	Bavaria	mixed	0		NA
68	turkey	British United Turkeys (BUT-Big 6)	Brandenburg	Male	0		10
69	Broiler	Cobb	Saxony	mixed	0		4
70	Broiler	Cobb	Saxony	mixed	0		4
71	Broiler	Cobb	Saxony	mixed	0		4
72	Broiler	Cobb	Saxony	mixed	0		4
73	turkey	British United Turkeys (BUT-Big 6)	Brandenburg	NA	0		NA
74	turkey	British United Turkeys (BUT-Big 6)	Brandenburg	NA	0		NA
75	turkey	British United Turkeys (BUT-Big 6)	Brandenburg	NA	0		NA
76	turkey	British United Turkeys (BUT-Big 6)	Brandenburg	NA	0		NA
77	Broiler	Ross	Bavaria	mixed	0		4
78	Broiler	Ross	Bavaria	mixed	0		4
79	Broiler	Ross	Bavaria	mixed	0		4
80	Broiler	Ross	Bavaria	mixed	0		4
81	Broiler	Ross	Bavaria	mixed	0		4
82	Broiler	Ross	Bavaria	mixed	0		4
83	Broiler	Ross	Bavaria	mixed	0		4
84	Broiler	Ross	Bavaria	mixed	0		4
85	Broiler	Ross	Baden-Württemberg	mixed	0		6
86	Broiler	Ross	Baden-Württemberg	mixed	1	C. parvum	6
87	Broiler	Ross	Baden-Württemberg	mixed	1	C. parvum	6
88	Broiler	Ross	Baden-Württemberg	mixed	0		6
89	Broiler	Ross	Baden-Württemberg	mixed	0		6
90	Broiler	Ross	Baden-Württemberg	mixed	0		6
91	Layers	Lohmann Brown	Mecklenburg-Vorpommern	NA	0		53
92	Broiler	Cobb	Saxony	mixed	0		4
93	Broiler	Cobb	Saxony	mixed	0		4
94	Broiler	Cobb	Saxony	mixed	0		4
95	Broiler	Cobb	Saxony	mixed	0		4
96	Broiler	Cobb	Saxony	mixed	0		4
97	Broiler	Cobb	Saxony	mixed	0		4
98	Broiler	Cobb	Saxony	mixed	0		4
99	Broiler	Cobb	Saxony	mixed	1	C. baileyi	4
100	Broiler	Cobb	Saxony	mixed	0		6
101	Broiler	Cobb	Saxony	mixed	0		6
102	Broiler	Cobb	Saxony	mixed	0		6
103	Broiler	Cobb	Saxony	mixed	0		6
104	Broiler	Ross	Bavaria	mixed	0		3
105	Broiler	Ross	Bavaria	mixed	0		3
106	Broiler	Ross	Bavaria	mixed	0		3
107	Broiler	Ross	Bavaria	mixed	0		3
108	Broiler	Ross	Bavaria	mixed	0		3
109	Broiler	Ross	Bavaria	mixed	0		3
110	Broiler	Ross	Bavaria	mixed	0		3
111	Broiler	Ross	Bavaria	mixed	0		3
112	Layers	Lohmann Brown	Mecklenburg-Vorpommern	Male	0		66
113	Layers	Lohmann Brown	Mecklenburg-Vorpommern	Male	0		85
114	Layers	Lohmann Brown	Mecklenburg-Vorpommern	Male	0		53
115	Layers	Lohmann Brown	Mecklenburg-Vorpommern	Female	0		57
116	Layers	Lohmann Brown	Mecklenburg-Vorpommern	Female	1	C. parvum	23
117	Broiler	Ross	Bavaria	mixed	0		4
118	Broiler	Ross	Bavaria	mixed	1	C. parvum	4
119	Broiler	Ross	Bavaria	mixed	0		4
120	Broiler	Ross	Bavaria	mixed	0		4
121	Broiler	Ross	Bavaria	mixed	0		4
122	Broiler	Ross	Bavaria	mixed	0		4
123	Broiler	Ross	Bavaria	mixed	0		4
124	Broiler	Ross	Bavaria	mixed	0		4
125	Broiler	Cobb	Brandenburg	mixed	0		3
126	Broiler	Cobb	Brandenburg	mixed	0		3
127	Broiler	Cobb	Brandenburg	mixed	0		3
128	Broiler	Cobb	Brandenburg	mixed	0		3
129	Broiler	Cobb	Brandenburg	mixed	0		3
130	Broiler	Cobb	Brandenburg	mixed	0		3
131	Broiler	Cobb	Brandenburg	mixed	0		3
132	Broiler	Cobb	Brandenburg	mixed	0		3
133	Broiler	Cobb	Brandenburg	mixed	0		3
134	Broiler	Cobb	Brandenburg	mixed	0		3
135	Broiler	Cobb	Brandenburg	Female	1	C. parvum	3
136	Broiler	Cobb	Brandenburg	mixed	0		3
137	Broiler	Cobb	Brandenburg	mixed	0		3
138	Broiler	Cobb	Brandenburg	mixed	0		3
139	Broiler	Cobb	Brandenburg	mixed	0		3
140	Broiler	Cobb	Brandenburg	mixed	0		3
141	Broiler	Cobb	Brandenburg	mixed	0		3
142	Broiler	Cobb	Brandenburg	mixed	0		4
143	Broiler	Cobb	Brandenburg	mixed	0		4
144	Broiler	Cobb	Brandenburg	mixed	0		4
145	Broiler	Cobb	Brandenburg	mixed	0		4
146	Broiler	Cobb	Brandenburg	mixed	0		4
147	Broiler	Cobb	Brandenburg	mixed	0		4
148	Broiler	Cobb	Brandenburg	mixed	0		4
149	Broiler	Cobb	Brandenburg	mixed	0		4
150	Broiler	Cobb	Brandenburg	mixed	0		4
151	Broiler	Cobb	Brandenburg	mixed	0		4
152	Broiler	Cobb	Brandenburg	mixed	0		4
153	Broiler	Cobb	Brandenburg	mixed	0		4
154	Broiler	Cobb	Brandenburg	mixed	0		6
155	Broiler	Cobb	Brandenburg	mixed	0		6
156	Broiler	Cobb	Brandenburg	mixed	0		6
157	Broiler	Cobb	Brandenburg	mixed	0		6
158	Broiler	Cobb	Brandenburg	mixed	0		6
159	Broiler	Cobb	Brandenburg	mixed	0		6
160	Broiler	Ross	Bavaria	mixed	0		3
161	Broiler	Ross	Bavaria	Male	0		3
162	Broiler	Ross	Bavaria	Male	1	Cryptosporidium sp. broiler	3
163	Broiler	Ross	Bavaria	mixed	0		3
164	Broiler	Ross	Bavaria	mixed	0		3
165	Broiler	Ross	Bavaria	Male	1	Cryptosporidium sp. broiler	3
166	Broiler	Ross	Bavaria	mixed	0		3
167	Broiler	Ross	Bavaria	mixed	0		3
168	Broiler	Cobb	Saxony	mixed	0		3
169	Broiler	Cobb	Saxony	mixed	0		3
170	Broiler	Cobb	Saxony	mixed	0		3
171	Broiler	Cobb	Saxony	mixed	0		3
172	Broiler	Ross	Bavaria	mixed	0		4
173	Broiler	Ross	Bavaria	mixed	0		4
174	Broiler	Ross	Bavaria	mixed	0		4
175	Broiler	Ross	Bavaria	mixed	0		4
176	Broiler	Ross	Bavaria	mixed	0		4
177	Broiler	Ross	Bavaria	mixed	0		4
178	Broiler	Ross	Bavaria	mixed	0		4
179	Broiler	Ross	Bavaria	mixed	0		4
180	Broiler	Cobb	Saxony	mixed	0		4
181	Broiler	Cobb	Saxony	mixed	0		4
182	Broiler	Cobb	Saxony	mixed	0		4
183	Broiler	Cobb	Saxony	mixed	0		4
184	Broiler	Cobb	Saxony	mixed	0		3
185	Broiler	Cobb	Saxony	mixed	0		3
186	Broiler	Cobb	Saxony	mixed	0		4
187	Broiler	Cobb	Saxony	mixed	0		4
188	Broiler	Cobb	Saxony	mixed	0		4
189	Broiler	Cobb	Saxony	mixed	0		5
190	Broiler	Cobb	Saxony	mixed	0		5
191	Broiler	Cobb	Saxony	mixed	0		5
192	Broiler	Cobb	Saxony	mixed	0		5
193	turkey	British United Turkeys (BUT-Big 6)	Baden-Württemberg	Male	0		4
194	turkey	British United Turkeys (BUT-Big 6)	Baden-Württemberg	Male	0		14
195	turkey	British United Turkeys (BUT-Big 6)	Baden-Württemberg	Female	0		10
196	turkey	British United Turkeys (BUT-Big 6)	Baden-Württemberg	Female	0		13
197	turkey	British United Turkeys (BUT-Big 6)	Baden-Württemberg	Male	0		11
198	turkey	British United Turkeys (BUT-Big 6)	Baden-Württemberg	Female	0		6
199	turkey	British United Turkeys (BUT-Big 6)	Baden-Württemberg	Female	0		13
200	Broiler	Ross	Lower-Saxony	mixed	0		3
201	Broiler	Ross	Lower-Saxony	mixed	0		3
202	Broiler	Ross	Lower-Saxony	mixed	0		3
203	Broiler	Ross	Lower-Saxony	mixed	0		3
204	turkey	British United Turkeys (BUT-Big 6)	Lower-Saxony	NA	0		4
205	turkey	British United Turkeys (BUT-Big 6)	Lower-Saxony	Female	1	C. parvum	4
206	turkey	British United Turkeys (BUT-Big 6)	Lower-Saxony	Male	0		6
207	turkey	British United Turkeys (BUT-Big 6)	Lower-Saxony	Male	0		4
208	turkey	British United Turkeys (BUT-Big 6)	Lower-Saxony	Female	0		9
209	turkey	British United Turkeys (BUT-Big 6)	Lower-Saxony	Female	0		9
210	turkey	British United Turkeys (BUT-Big 6)	Lower-Saxony	Male	0		9
211	turkey	British United Turkeys (BUT-Big 6)	Lower-Saxony	Male	0		9
212	turkey	British United Turkeys (BUT-Big 6)	Lower-Saxony	Male	0		9
213	turkey	British United Turkeys (BUT-Big 6)	Lower-Saxony	Male	0		9
214	turkey	British United Turkeys (BUT-Big 6)	Lower-Saxony	Female	0		13
215	turkey	British United Turkeys (BUT-Big 6)	Lower-Saxony	Female	0		13
216	turkey	British United Turkeys (BUT-Big 6)	Lower-Saxony	Male	0		13
217	turkey	British United Turkeys (BUT-Big 6)	Lower-Saxony	Male	0		13
218	turkey	British United Turkeys (BUT-Big 6)	Lower-Saxony	Male	0		13
219	turkey	British United Turkeys (BUT-Big 6)	Lower-Saxony	Male	0		13
220	turkey	British United Turkeys (BUT-Big 6)	Lower-Saxony	Male	0		11
221	turkey	British United Turkeys (BUT-Big 6)	Lower-Saxony	Male	0		11
222	Broiler	Cobb	Lower-Saxony	mixed	0		3
223	Broiler	Cobb	Lower-Saxony	mixed	0		3
224	Broiler	Cobb	Lower-Saxony	Female	1	C. baileyi	4
225	Broiler	Cobb	Lower-Saxony	mixed	0		4
226	Broiler	Cobb	Lower-Saxony	mixed	0		5
227	Broiler	Cobb	Lower-Saxony	mixed	0		5
228	Broiler	Cobb	Lower-Saxony	mixed	0		3
229	Broiler	Cobb	Lower-Saxony	mixed	0		3
230	Layers	Lohmann Brown	Mecklenburg-Vorpommern	Female	0		68
231	Layers	Lohmann Brown	Mecklenburg-Vorpommern	Female	0		22
232	Broiler	Ross	Lower-Saxony	mixed	0		4
233	Broiler	Ross	Lower-Saxony	mixed	0		4
234	Broiler	Ross	Lower-Saxony	mixed	0		4
235	Broiler	Ross	Lower-Saxony	mixed	0		4
236	Broiler	Ross	Bavaria	mixed	0		3
237	Broiler	Ross	Bavaria	mixed	0		3
238	Broiler	Ross	Bavaria	mixed	0		3
239	Broiler	Ross	Bavaria	mixed	0		3
240	Broiler	Ross	Bavaria	mixed	0		3
241	Broiler	Ross	Bavaria	mixed	0		3
242	Broiler	Ross	Bavaria	mixed	0		3
243	Broiler	Ross	Bavaria	mixed	0		3
244	Broiler	Cobb	Saxony	mixed	0		4
245	Broiler	Cobb	Saxony	mixed	0		4
246	Broiler	Cobb	Saxony	mixed	0		4
247	turkey	British United Turkeys (BUT-Big 6)	Baden-Württemberg	Male	0		4
248	turkey	British United Turkeys (BUT-Big 6)	Baden-Württemberg	Female	0		4
249	turkey	British United Turkeys (BUT-Big 6)	Baden-Württemberg	Male	0		4
250	turkey	British United Turkeys (BUT-Big 6)	Baden-Württemberg	Male	0		5
251	turkey	British United Turkeys (BUT-Big 6)	Baden-Württemberg	Female	0		2
252	turkey	British United Turkeys (BUT-Big 6)	Baden-Württemberg	mixed	0		2
253	turkey	British United Turkeys (BUT-Big 6)	Baden-Württemberg	mixed	0		5
254	Layers	Lohmann Brown	Mecklenburg-Vorpommern	Female	0		49
255	Layers	Lohmann Brown	Mecklenburg-Vorpommern	Female	0		38
256	Layers	Lohmann Brown	Mecklenburg-Vorpommern	Female	0		82
257	Layers	Lohmann Brown	Mecklenburg-Vorpommern	Female	0		69
258	Broiler	Ross	Baden-Württemberg	mixed	0		4
259	turkey	British United Turkeys (BUT-Big 6)	Baden-Württemberg	mixed	0		10
